# Supplementary material for: Long-Term Observation of SARS-CoV-2 Vaccination Response upon High Efficacy Treatment in Multiple Sclerosis—A Real-World Scenario
Source: Vaccines (Basel). 2024 Mar 12;12(3):296. doi: 10.3390/vaccines12030296 (PMC10974098; doi:10.3390/vaccines12030296)
Supplement: Supplementary file 1 [file vaccines-12-00296-s001.zip]

Archive with 1 entries (1 files):
- vaccines-2880463-supplementary.pdf
